# Supplementary material for: Evaluation of the Composition, Thermal and Mechanical Behavior, and Color Changes of Artificially and Naturally Aged Polymers for the Conservation of Stained Glass Windows
Source: Polymers (Basel). 2023 Jun 7;15(12):2595. doi: 10.3390/polym15122595 (PMC10301440; doi:10.3390/polym15122595)
Supplement: Supplementary file 1 [file polymers-15-02595-s001.zip]

Archive with 1 entries (1 files):
- polymers-2352545-supplementary.pdf
